# Supplementary material for: A stage IV lung squamous cell cancer patient with brain metastases, high PD-L1 & TMB, achieves pCR and long-term survival after immune-chemotherapy and radical surgery: a case report and literature review
Source: Front Immunol. 2025 Jul 4;16:1601125. doi: 10.3389/fimmu.2025.1601125 (PMC12271089; doi:10.3389/fimmu.2025.1601125)
Supplement: Supplementary file 2 [file Table1.xlsx]

## Sheet: Sheet1
733 panel gene list	61 panel gene list
ABL1	AKT1
ACVR2A	ALK
AFF3	AR
AKT1	ARAF
AKT2	BCL2L11
AKT3	BRAF
ALK	BRCA1
ANK1	BRCA2
APC	CDK4
AR	CDKN2A
ARAF	CYP2D6
AREG	EGFR
ARHGAP5	ERBB2
ARID1A	ERBB3
ARNT	ESR1
ASXL1	FGFR1
ATM	FGFR2
ATR	FGFR3
AURKA	GNA11
AXL	GNAQ
B2M	GNAS
BAP1	HRAS
BAZ1A	IDH1
BCL2	IDH2
BCOR	JAK2
BLM	JAK3
BMP5	KIT
BRAF	KRAS
BRCA1	MAP2K1
BRCA2	MAP2K2
BRIP1	MDM2
BTK	MET
CARS	MLH1
CBL	MSH2
CCND1	MSH6
CCND2	MTOR
CCND3	NRAS
CCNE1	NRG1
CD274	NTRK1
CDH1	NTRK2
CDH10	NTRK3
CDK12	PALB2
CDK4	PDGFRA
CDK6	PDGFRB
CDKN1A	PIK3CA
CDKN1B	PMS2
CDKN2A	POLD1
CDKN2B	POLE
CDKN2C	PTEN
CDX2	RAF1
CHD2	RB1
CHEK1	RET
CHEK2	ROS1
CHIC2	SMO
CIC	STK11
CIITA	TERT
CRBN	TP53
CRLF2
CRNKL1
CRTC3
CSF1R
CSF3R
CTNNB1
CTNND2
CUL3
CYSLTR2
DDR2
DICER1
DNMT3A
DPYD
EGFR
EPHA2
EPHA3
ERBB2
ERBB3
ERBB4
ERCC1
ERCC2
ERCC4
ERCC6
EREG
ESR1
EWSR1
EZH2
FAM135B
FAM47C
FANCA
FANCC
FANCG
FAT1
FBXW7
FES
FGF19
FGF3
FGF4
FGFR1
FGFR2
FGFR3
FGFR4
FH
FHIT
FLCN
FLT1
FLT3
FLT4
FOXA1
FRS2
G6PD
GATA3
GLI2
GNA11
GNAQ
GNAS
HDAC2
HEY1
HGF
HOOK3
HRAS
IDH1
IDH2
IGF1R
IGF2
IL7R
INPP4B
ITGAV
JAK1
JAK2
JAK3
JUN
KCNJ5
KDR
KIT
KMT2A
KMT2D
KRAS
LASP1
LMNA
LRP1B
MAP2K1
MAP2K2
MAP2K4
MCL1
MDM2
MDM4
MECOM
MET
MITF
MLH1
MLLT3
MPL
MRE11A
MSH2
MSH3
MSH6
MTOR
MYC
MYCN
MYD88
NF1
NF2
NFE2L2
NFIB
NKX2-1
NOTCH1
NOTCH2
NPM1
NRAS
NRG1
NTRK1
NTRK2
NTRK3
PAK1
PALB2
PAX5
PBRM1
PDCD1LG2
PDGFB
PDGFRA
PDGFRB
PDPK1
PIK3CA
PIK3CB
PIK3R1
PIK3R2
PLCG2
PML
PMS2
POLD1
POLE
POLG
PPARG
PPM1D
PRCC
PRKCH
PSIP1
PTCH1
PTEN
PTK6
PTPRD
RAC1
RAD50
RAD51
RAD51C
RAF1
RARA
RB1
RET
RGS7
RICTOR
RNF43
ROS1
RPTOR
RUNX1
SDC4
SDHC
SERPINB3
SETD2
SF3B1
SH2B3
SLC29A1
SMAD4
SMARCA1
SMARCA4
SMARCB1
SMO
SRGAP3
SRSF2
STAG2
STK11
SUZ12
SYK
TBX3
TCF3
TERT
TET2
TMEM127
TMPRSS2
TOP2A
TP53
TPMT
TSC1
TSC2
U2AF1
UGT1A1
USP6
VEGFA
VHL
NSD3
ZNF479
ZNRF3
ABCB11
APOBEC3B
AXIN2
BARD1
BMPR1A
BUB1B
CDC73
CDKN1C
CEBPA
COL7A1
CTR9
CXCR4
CYLD
DDB2
DIS3L2
DKC1
DOCK8
DROSHA
ELANE
EPCAM
ERCC3
ERCC5
ETV6
EXT1
EXT2
FAH
FANCD2
FANCE
FANCF
FANCI
FANCL
FANCM
FAS
FEN1
GALNT12
GATA2
GBA
GJB2
GPC3
GREM1
HFE
HMBS
HNF1A
ITK
JMJD1C
LMO1
LZTR1
MAX
MEN1
MTAP
MUTYH
NBN
NHP2
NME1
NOP10
NTHL1
PHOX2B
PMS1
POLH
POLQ
POT1
PRDM9
PRF1
PRKAR1A
PRSS1
PTPN11
PTPN13
RAD51B
RAD51D
RECQL
RECQL4
RFWD3
RHBDF2
SBDS
SDHA
SDHAF2
SDHB
SDHD
SERPINA1
SETBP1
SH2D1A
SHOC2
SLC25A13
SLX4
SOS1
SPOP
SPRTN
SRY
STAT3
SUFU
TGFBR1
TGFBR2
TP63
TRIM37
TSHR
UROD
WAS
WRN
WT1
XPA
XPC
XRCC2
HOXB13
BCL2L1
BCL6
CDK8
FOXP1
GRIN2A
IKBKE
MEF2B
NFKBIA
PIK3CD
SRC
BTG1
DIS3
EED
GNA13
NT5C2
PPP2R2A
NSD2
EPHA7
GLI1
MYB
NRG3
NUP93
PTK2
RXRA
SMARCA2
TYK2
ZNF750
ABI1
ACKR3
ACSL3
ACVR1
AFF4
AMER1
ARID2
ATP1A1
ATP2B3
ATRX
AXIN1
BCL10
BCL11A
BCL11B
BCORL1
BIRC3
BRD4
CACNA1D
CALR
CAMTA1
CANT1
CARD11
KNL1
CASP8
CBFA2T3
CBFB
CBLB
CCDC6
CCNB1IP1
CD79A
CD79B
CDH11
CHD4
CLIP1
CLTCL1
CNBP
CNOT3
CREB3L1
CREB3L2
CREBBP
CRTC1
CTCF
CUX1
DAXX
DDIT3
DDX10
DDX3X
DDX5
DDX6
DNM2
EBF1
EIF3E
EIF4A2
ELF4
ELK4
ELL
EP300
EPAS1
EPS15
ERC1
ETNK1
EZR
FAT4
FUBP1
FUS
GAS7
H3F3A
HIF1A
HIP1
HNRNPA2B1
HOXA11
IL6ST
KDM6A
KEAP1
KLF4
LCK
LEF1
LIFR
MAPK1
MED12
NAB2
NCOR2
NDRG1
NONO
PAX3
PAX7
PAX8
PER1
PICALM
PIM1
POU2AF1
POU5F1
PPP6C
PRDM16
PREX2
PRKACA
PTPRT
QKI
RAD21
RANBP2
RAP1GDS1
RBM10
RHOA
RHOH
RNF213
SFPQ
SLC34A2
SLC45A3
SMAD2
SMAD3
TBL1XR1
TCF7L2
TCL1A
TET1
TFE3
TNFAIP3
USP8
WIF1
XPO1
ZFHX3
ACVR1B
ARID1B
DNMT1
FOXL2
GATA1
HIST1H3B
KDM5C
MAP3K1
KMT2C
NCOR1
PHF6
PPP2R1A
PRDM1
SOCS1
SOX9
TRAF7
IKZF1
MYCL
NCOA3
CDK2
LATS1
LATS2
YAP1
TEAD2
MGA
HES1
KDM5A
SPEN
THBS2
CUL1
HDAC1
MLST8
PIK3R3
RHEB
RPS6KB1
GRB2
RIT1
RASA1
ERRFI1
PLXNB1
SPRED1
ERF
RPS6KA3
GSK3B
NOTCH3
NOTCH4
ALKBH2
ALKBH3
APEX1
APEX2
CENPS
APLF
APTX
ATRIP
FAAP100
FAAP24
FAAP20
MPLKIP
CCNH
CDK7
CETN2
CHAF1A
CLK2
DCLRE1A
DCLRE1B
DCLRE1C
DDB1
DMC1
DUT
EME1
EME2
ENDOV
ERCC8
EXO1
FAN1
FANCB
GEN1
GTF2H1
GTF2H3
GTF2H4
GTF2H5
H2AFX
HELQ
HFM1
HLTF
HMGB1
HUS1
UVSSA
LIG1
LIG3
LIG4
MAD2L2
MBD4
MDC1
MGMT
MLH3
MMS19
MNAT1
MPG
MSH4
MUS81
NEIL1
NEIL2
NEIL3
NHEJ1
NUDT1
NABP2
OGG1
PARP1
PARP2
PARP3
PCNA
PNKP
POLB
POLI
POLK
POLL
POLM
POLN
PRKDC
PRPF19
RAD1
RAD18
RAD23A
RAD23B
RAD52
RAD54B
RAD54L
RAD9A
RBBP8
RDM1
RECQL5
REV1
REV3L
RIF1
RMI1
RMI2
RNF168
RNF4
RNF8
RPA1
RPA2
RPA3
RPA4
RRM2B
SETMAR
SEM1
SHPRH
SMUG1
SPO11
TDG
TDP1
TDP2
TOP3A
TOP3B
TOPBP1
TP53BP1
TREX1
TREX2
UBE2A
UBE2B
UBE2N
UBE2T
UBE2V2
UNG
USP1
XAB2
XRCC1
XRCC3
XRCC4
XRCC5
XRCC6
ABRAXAS1
FRK
BIRC5
EMSY
CRKL
EPHB1
GLI3
IRS2
RUNX1T1
SLIT2
SOX2
SPTA1
ZNF217
ZNF703
POLD3
POLD4
POLE2
POLE4
PPP4R1
PPP4R3A
PPP4R3B
PPP4R4
RAD9B
RBX1
RFC1
RFC2
RFC3
RFC4
TELO2
TIMELESS
TMEM189
WDR48
GFI1
CYP17A1
ELF3
SGK1
GSTT1
AEN
CCNO
CENPX
CUL4A
CUL5
DNTT
ELOA
HUS1B
PER2
PER3
MSH5
PARP4
POLE3
PPP4R2
SLX1A
RAD54L2
RFC5
HMGA2
TSPAN31
MYOD1
CHD1
ZBTB16
PCDH9
PLXNA1
